# Supplementary material for: DJ-1 alleviates high glucose-induced podocyte injury via activating ERK1/2 signaling
Source: PLoS One. 2026 Apr 17;21(4):e0346714. doi: 10.1371/journal.pone.0346714 (PMC13089688; doi:10.1371/journal.pone.0346714)
Supplement: S2 File — (XLS) [file pone.0346714.s002.xls]

## Sheet: Table S1
					Table S1 relative to Fig 1D
					Relative expression of DJ-1 mRNA
					LG	HG
					69.23	18.89
					118.84	18.11
					46.14	18.27
					t test detail analysis
						HG vs.LG
					95.00% CI of diff.	-119.2 to -0.09636
					DF	4
					P value	0.0498

## Sheet: Table S2
					Table S2 relative to Fig 2A
					Relative expression of DJ-1:β-actin proteins
					MG	5 mM D-glucose	10 mM D-glucose	20 mM D-glucose	40 mM D-glucose
					0.849006	0.815751	0.662009	0.440248	0.170965
					1.21789	1.1654	0.775148	0.389143	0.161091
					0.933105	1.03623	0.913474	0.46342	0.218334
					t test detail analysis
						MG vs. 5 mM D-glucose	5 mM D-glucose vs. 10 mM D-glucose	10 mM D-glucose vs. 20 mM D-glucose	20 mM D-glucose vs. 40 mM D-glucose
					95.00% CI of diff.	-0.4142 to 0.4257	-0.5702 to 0.1257	-0.8647 to -0.2850	-1.110 to -0.5347
					DF	4	4	4	4
					P value	0.9713	0.1508	0.0053	0.0014

## Sheet: Table S3
						Table S3 relative to Fig 2B
						qPCR Cq value
						GAPDH						DJ-1
						MG	5mM D -Glucose	10mM D -Glucose	20mM D -Glucose	40mM D -Glucose		MG	5mM D -Glucose	10mM D -Glucose	20mM D -Glucose	40mM D -Glucose
						19.4532	16.8141	18.35	16.803	17.912		27.4223	24.3446	26.3795	27.9945	28.3642
						19.423	16.906	18.1547	17.5137	18.3248		26.8086	24.5538	26.0205	27.4213	28.5463
						19.6294	17.2386	17.5161	17.439	17.6859		27.4692	24.9743	26.021	27.4038	28.5914
						2^-△△Cq
						DJ-1						t test detail analysis
						MG	5mM D -Glucose	10mM D -Glucose	20mM D -Glucose	40mM D -Glucose			5 mM D-glucose vs. MG	5 mM D-glucose vs. 10 mM D-glucose	10 mM D-glucose vs. 20 mM D-glucose	20 mM D-glucose vs. 40 mM D-glucose
						1.26613	0.626838	0.121259	0.154827	0.857597		95.00% CI of diff.	-0.5054 to 0.6252	-0.7126 to 0.08250	-1.265 to -0.5319	-1.281 to -0.5559
						1.09525	0.803965	0.180412	0.136472	1.31225		DF	4	4	4	4
						0.818304	0.803674	0.182611	0.132273	0.830158		P value	0.7833	0.0926	0.0024	0.0022

## Sheet: Table S4
				Table S4 relative to Fig 2C
					0h						Two-way ANOVA test detail
					MG	5.5mM D -Glucose	30mM D -Glucose	30mM D -Glucose+DJ-1	blank			95.00% CI of diff.	Adjusted P Value	DF
				OD value	0.357	0.351	0.314	0.286	0.117		0h
					0.351	0.369	0.41	0.341	0.108		MG vs. 5.5mM D -Glucose	-0.1074 to 0.1047	>0.9999	32
					0.303	0.295	0.362	0.405	0.11		5.5mM D -Glucose vs. 30mM D -Glucose	-0.1297 to 0.08236	0.9298	32
											30mM D -Glucose vs. 30mM D -Glucose+DJ-1	-0.08803 to 0.1240	0.9672	32
				OD value-blank	0.245	0.239	0.202	0.174
					0.239	0.257	0.298	0.229			24h
					0.191	0.183	0.25	0.293			MG vs. 5.5mM D -Glucose	-0.1140 to 0.09803	0.9969	32
											5.5mM D -Glucose vs. 30mM D -Glucose	0.08931 to 0.3014	0.0001	32
				24h							30mM D -Glucose vs. 30mM D -Glucose+DJ-1	-0.2550 to -0.04297	0.0032	32
					MG	5.5mM D -Glucose	30mM D -Glucose	30mM D -Glucose+DJ-1	blank
				OD value	0.639	0.611	0.451	0.597	0.117		48h
					0.646	0.683	0.452	0.612	0.121		MG vs. 5.5mM D -Glucose	-0.1307 to 0.08136	0.9215	32
					0.616	0.631	0.436	0.577	0.121		5.5mM D -Glucose vs. 30mM D -Glucose	0.2176 to 0.4297	<0.0001	32
											30mM D -Glucose vs. 30mM D -Glucose+DJ-1	-0.3367 to -0.1246	<0.0001	32
				OD value-blank	0.527	0.499	0.339	0.485
					0.534	0.571	0.34	0.5			72h
					0.504	0.519	0.324	0.465			MG vs. 5.5mM D -Glucose	-0.2340 to -0.02197	0.013	32
											5.5mM D -Glucose vs. 30mM D -Glucose	0.3943 to 0.6064	<0.0001	32
				48h							30mM D -Glucose vs. 30mM D -Glucose+DJ-1	-0.4417 to -0.2296	<0.0001	32
					MG	5.5mM D -Glucose	30mM D -Glucose	30mM D -Glucose+DJ-1	blank
				OD value	0.821	0.861	0.515	0.78	0.102
					0.85	0.856	0.534	0.771	0.107
					0.853	0.881	0.578	0.768	0.108
				OD value-blank	0.715	0.755	0.409	0.674
					0.744	0.75	0.428	0.665
					0.747	0.775	0.472	0.662
				72h
					MG	5.5mM D -Glucose	30mM D -Glucose	30mM D -Glucose+DJ-1	blank
				OD value	1.22	1.155	0.722	1.072	0.103
					0.963	1.212	0.701	0.969	0.113
				OD value-blank	0.963	1.163	0.606	0.995
					1.113	1.048	0.615	0.965
					0.856	1.105	0.594	0.862

## Sheet: Table S5
				Table S5 relative to Fig 2F
				Apoptotic rate (%)
				MG	LG	HG	HG+DJ-1
				3.48	3.33	5.35	3.18
				3.06	2.95	5.64	3.55
				3.35	2.83	6.18	3.08
				t test detail
					MG vs. LG	HG vs. LG	HG+DJ-1 vs. HG
				95.00% CI of diff.	-0.8021 to 0.2821	1.892 to 3.481	-3.237 to -1.670
				DF	4	4	4
				P value	0.2538	0.0007	0.001

## Sheet: Table S6
				Table S6 relative to Fig 2G
				Relative expression of Cleaved caspase3:β-actin proteins
				LG	HG	HG+DJ-1
				1.08491	2.17254	0.801449
				0.806772	1.91924	0.763073
				1.10832	2.55822	1.15184
				Two-way ANOVA test detail
					LG vs.HG	HG vs. HG+DJ-1
				95.00% CI of diff.	-1.761 to -0.6726	0.7671 to 1.855
				DF	12	12
				P value	<0.0001	<0.0001
				Relative expression of Bcl2:β-actin proteins
				LG	HG	HG+DJ-1
				0.999796	0.41755	1.03461
				1.13545	0.339543	0.943083
				0.864759	0.379412	1.06654
				Two-way ANOVA test detail
					LG vs.HG	HG vs. HG+DJ-1
				95.00% CI of diff.	0.07711 to 1.165	-1.180 to -0.09185
				DF	12	12
				P value	0.02	0.0168

## Sheet: Table S7
				Table S7 relative to Fig 3C
				Relative expression of DJ-1:β-actin proteins
				sicontrol	siDJ-1#1	siDJ-1#2	siDJ-1#3
				1.06853	0.376598	0.732259	0.351789
				0.975871	0.387857	1.15895	0.439213
				0.955595	0.476905	0.856307	0.349409
				t test detail
					sicontrol vs. siDJ-1#1	sicontrol vs. siDJ-1#2	sicontrol vs. siDJ-1#3
				95.00% CI of diff.	-0.7169 to -0.4555	-0.4490 to 0.2807	-0.7465 to -0.4932
				DF	4	4	4
				P value	0.0002	0.5567	0.0002

## Sheet: Table S8
					Table S8 relative to Fig 3D
					Relative expression of p-ERK1/2:ERK1/2 protein			Relative expression of ERK1/2:β-actin protein			Relative expression of DJ-1:β-actin protein
					sicontrol	siDJ-1#3		sicontrol	siDJ-1#3		sicontrol	siDJ-1#3
					1.09784	0.385239		1.27056	1.01138		1.12062	0.35874
					0.948493	0.397687		0.673472	0.64077		0.912879	0.337471
					0.953666	0.360802		1.05597	0.867785		0.966503	0.463754
					Two-way ANOVA test detail			Two-way ANOVA test detail			Two-way ANOVA test detail
						sicontrol vs. siDJ-1#3			sicontrol vs. siDJ-1#3			sicontrol vs. siDJ-1#3
					95.00% CI of diff.	0.1540 to 1.084		95.00% CI of diff.	-0.2913 to 0.6383		95.00% CI of diff.	0.1486 to 1.078
					DF	12		DF	12		DF	12
					P value	0.0077		P value	0.8031		P value	0.0082

## Sheet: Table S9
		Table S9 relative to Fig 3F
		Relative expression of p-ERK1/2:ERK1/2 protein
		Cytoplasmic			Nuclear
		LG	HG	HG+DJ-1	LG	HG	HG+DJ-1
		0.940668	0.394958	0.778271	0.692324	0.275974	1.04252
		1.11438	0.402119	0.759511	0.819052	0.228232	1.37121
		0.944954	0.353654	0.84362	0.631082	0.335459	1.34551
		t test detail
			LG vs. HG (Cytoplasmic)	HG vs. HG+DJ-1 (Cytoplasmic)	LG vs. HG (Nuclear)	HG vs. HG+DJ-1 (Nuclear)	HG (Cytoplasmic) vs. HG (Nuclear)	HG+DJ-1 (Cytoplasmic) vs. HG+DJ-1 (Nuclear)
		95.00% CI of diff.	-0.7807 to -0.4522	0.3280 to 0.4925	-0.6104 to -0.2581	0.6678 to 1.279	-0.1995 to -0.007908	0.1578 to 0.7607
		DF	4	4	4	4	4	4
		P value	0.0005	0.0002	0.0024	0.0009	0.0397	0.0134

## Sheet: Table S10
			Table S10 relative to Fig 3G
			Relative expression of NF-κB p65:β-actin proteins
			LG	HG	HG+DJ-1
			0.945807	0.578688	1.11295
			0.921152	0.540115	1.17295
			1.13304	0.469384	1.08876
			Two-way ANOVA test detail
				LG vs.HG	HG vs. HG+DJ-1
			95.00% CI of diff.	0.2195 to 0.7217	-0.8466 to -0.3444
			DF	12	12
			P value	0.0004	<0.0001
			Relative expression of AP-1:β-actin proteins
			LG	HG	HG+DJ-1
			1.01623	0.501856	0.848527
			0.865078	0.456943	0.960287
			1.1187	0.599975	1.05118
			Two-way ANOVA test detail
				LG vs.HG	HG vs. HG+DJ-1
			95.00% CI of diff.	0.2293 to 0.7315	-0.6849 to -0.1826
			DF	12	12
			P value	0.0004	0.0009

[truncated: 4 more sheets: Table S11, Table S12, Table S13, Table S14]
